# Supplementary material for: CRLF1 Drives Prostate Cancer Progression via COMP-Mediated Activation of the FAK/PI3K/AKT Signaling Pathway
Source: Cancers (Basel). 2026 Apr 28;18(9):1395. doi: 10.3390/cancers18091395 (PMC13162994; doi:10.3390/cancers18091395)
Supplement: Supplementary file 1 [file cancers-18-01395-s001.zip]

Archive with 3 entries (3 files):
- Supplementary Figure S1.pdf
- Supplementary Figures S2.tif
- Supplementary Figures S3.tif
